# Supplementary material for: Dietary DHA Enhanced the Textural Firmness of Common Carp (Cyprinus carpio L.) Fed Plant-Derived Diets through Restraining FoxO1 Pathways
Source: Foods. 2022 Nov 11;11(22):3600. doi: 10.3390/foods11223600 (PMC9689754; doi:10.3390/foods11223600)
Supplement: Supplementary file 1 [file foods-11-03600-s001.zip]

Archive with 1 entries (1 files):
- foods-1972570-supplementary.pdf
